# Supplementary material for: Antioxidant Activity and Inhibition of Digestive Enzymes of New Strawberry Tree Fruit/Apple Smoothies
Source: Antioxidants (Basel). 2023 Mar 26;12(4):805. doi: 10.3390/antiox12040805 (PMC10135069; doi:10.3390/antiox12040805)
Supplement: Supplementary file 1 [file antioxidants-12-00805-s001.zip]

Archive with 1 entries (1 files):
- antioxidants-2283501-supplementary.pdf
